# Supplementary material for: Co-Targeting MAP Kinase and Pi3K-Akt-mTOR Pathways in Meningioma: Preclinical Study of Alpelisib and Trametinib
Source: Cancers (Basel). 2022 Sep 13;14(18):4448. doi: 10.3390/cancers14184448 (PMC9496760; doi:10.3390/cancers14184448)
Supplement: Supplementary file 1 [file cancers-14-04448-s001.zip]

Archive with 3 entries (3 files):
- 2022-09-fig supplemental.pptx
- 2022-09-supplemental table S1.xlsx
- cancers-1862184-The original blots.pdf
