# Supplementary material for: Co-Targeting MAP Kinase and Pi3K-Akt-mTOR Pathways in Meningioma: Preclinical Study of Alpelisib and Trametinib
Source: Cancers (Basel). 2022 Sep 13;14(18):4448. doi: 10.3390/cancers14184448 (PMC9496760; doi:10.3390/cancers14184448)
Supplement: Supplementary file 1 [file cancers-14-04448-s001.zip › 2022-09-supplemental table S1.xlsx]

## Sheet: Feuil1
Tumor ID	Sex	Age (year)	WHO grade	Histology	Ki67 index (%)	Location	NF2 deletion	Gene bearing PV or PPV	Maximal effect : % of cell viability inhibition under alpelisib (10-4M)	Maximal effect : % of cell viability inhibition under Trametinib (10-5M)	% of cell viability inhibition under alpelisib (10-6M)	% of cell viability inhbition under trametinib (10-7M)	Additive effect on cell viability inhbition (%) under alpelisib (10-6M) and trametinib (10-7M)	Apoptosis under Alpelisib (10-6M)	% of cell viability inhibition under everolimus (10-8M)	Proliferation (BrdU incorporation)
Ben-Men-1	F	68	1	Meningothelial	unknown	Falx cerebri	Yes	NF2	86.8	nd	21.6	30.8	31.2**	nd	39.6	nd
CH157-MN	F	55	unknown	unknown	unknown	unknown	Yes	NF2+NRAS+pTERT+PTEN	98.4	nd	20.5	29.8	4.6**	nd	22.8	nd
IOMM-Lee	M	61	3	unknown	unknown	Cerebellar	No	BRAF+pTERT	88.9	nd	5.7	43.3	68.6**	nd	43.8	nd
M1	F	48	1	Transitional	2	Olfactory	No	TRAF7+AKT1	92.6	58.3	10.5	33.0	nd	nd	73.9	nd
M2	F	43	1	Transitional	2	Cavernous sinous	No	No	89.3	nd	20.8	nd	nd	nd	nd	nd
M3*	F	74	2	Atypical	15	Basal skull	Yes	NF2	90	29.8	15.8	-0.5	nd	nd	nd	nd
M4	F	59	1	Fibroblastic	7	Cerebellar	Yes	NF2	88.6	16.6	1.9	-0.2	nd	nd	nd	nd
M5	M	52	1	Meningothelial	4	Frontal	No	TRAF7	85.9	17.9	18.7	9.8	49.7	nd	46.9	nd
M6	F	62	1	Meningothelial	5	Frontal	No	AKT1	81.4	nd	-0.9	46.8	36.5	nd	55.1	nd
M7	F	37	1	Fibroblastic	2	Suprasellar	No	No	81.4	31.6	6.5	17.8	22.9	nd	39.2	Yes
M8	F	57	1	Transitional	2	Suprasellar	No	No	85.9	25.5	11.1	0.6	nd	Yes	49.6	Yes
M9	M	43	1	Meningothelial	7	Posterior fossa	No	No	92.8	3.8	16.8	-7.0	44.8	No	35.2	Yes
M10	M	46	1	Meningothelial	3	Suprasellar	No	PIK3CA	45.7	43.8	9.3	24.5	45.7	nd	nd	Yes
M11	F	45	1	Fibroblastic	3	Falx cerebri	Yes	NF2	85.0	21.3	-5.9	30.5	nd	Yes	16.7	No
M12	F	79	1	Fibroblastic	3	Temporal	Yes	NF2	89.6	41.5	-8.3	26.7	40.5	nd	20.4	nd
M13	M	77	2	Atypical	10	Petroclival	No	NF2	90.3	41.6	29.1	17.7	39.8	nd	49.0	nd
M14	F	80	1	Transitional	5	Suprasellar	No	TRAF7	83.5	59.3	12.4	38.3	53.9	nd	75.1	Yes
M15	M	77	2	Atypical	10	Parietal	No	NF2	nd	nd	nd	nd	nd	No	nd	nd
M16*	F	76	1	Meningothelial	4	Cavernous sinous	No	No	nd	57.2	26.8	28.0	49.6	nd	nd	nd
M17	F	52	1	Meningothelial	3	Sphenoidal	No	No	nd	68.4	9.9	53.1	58.6	nd	nd	nd
M18	M	74	2	Atypical	8	Frontal	No	NF2	nd	26.0	nd	15.6	nd	Yes	nd	nd
M19	M	47	1	Meningothelial	1	Suprasellar	No	No	nd	74.1	nd	54.9	nd	nd	nd	nd
M20	M	63	1	angiomatous/microcystic	7	Jugular	No	No	nd	44.3	nd	-1.8	nd	nd	nd	nd
M21	M	67	2	Transitional	2	Subdural	No	TRAF7+PIK3CA	nd	35.0	nd	10.3	nd	No	nd	nd
M22	F	57	1	Fibroblastic	5	Suprasellar	No	No	90.8	55.9	20.6	41.5	nd	No	42.9	nd
M23	F	77	2	Atypical	12	Frontal	Yes	NF2	nd	35.7	nd	24.3	nd	No	nd	nd
M24	M	68	1	Fibroblastic	3	Cerebellar	Yes	NF2	nd	nd	8.0	nd	nd	Yes	26.0	nd
M25	F	33	2	Atypical	10	Cavernous sinous	No	No	nd	32.2	nd	11.1	nd	nd	nd	nd
M26	F	79	1	Transitional	6	Frontal	No	CDKN2B	nd	46.8	nd	4.6	nd	Yes	nd	nd
M27	F	76	2	Atypical	8	Suprasellar	No	TRAF7+SMO	nd	33.0	nd	24.9	nd	nd	nd	nd
M28	F	75	2	Atypical	8	Suprasellar	Yes	NF2	nd	46.0	nd	40.6	nd	No	nd	nd
M29	F	70	1	Fibroblastic	3	Posterior fossa	Yes	NF2	nd	nd	nd	nd	nd	No	nd	nd
M30	M	72	3	Anaplastic	25	Frontal parietal	No	No	45.2	4.2	33.9	-5.9	nd	Yes	1.7	No
M31	F	70	2	Atypical	5	Sphenoidal	Yes	NF2	87.8	52.1	7.4	45.1	nd	nd	55.4	nd
M32	M	62	1	Meningothelial	7	Temporal	Yes	No	nd	57.5	18.0	35.8	nd	Yes	50.6	Yes
M33	M	88	3	Anaplastic	30	Parietal	No	NF2	90.5	9.9	17.7	7.1	nd	Yes	37.8	nd
M34	M	61	1	Meningothelial	4	Anterior	No	No	nd	nd	14.9	29.1	nd	nd	nd	nd
M35	F	78	1	Meningothelial	5	Pterion	No	CDKN2B	nd	nd	nd	nd	nd	nd	nd	nd
M36	M	34	2	Atypical	15	Parietal occipital	No	No	nd	nd	nd	nd	nd	nd	nd	nd
M37*	M	83	3	Anaplastic	40	Frontal	No	NF2	nd	nd	18.6	nd	nd	nd	nd	nd
M38	F	62	2	Atypical	10	Parietal	Yes	No	87.0	56.3	12.1	40.1	52.6	nd	49.0	nd
M39*	M	60	2	Atypical	15	Frontal	No	NF2	nd	nd	nd	nd	nd	nd	40.9	No
M40	F	54	1	Meningothelial	7	Sphenoidal	No	TRAF7+KLF4	75.5	26.5	18.6	15.6	40.1	nd	27.5	Yes
M41	F	46	1	Fibroblastic	8	Falx cerebri	Yes	NF2	89.4	17.9	9.6	34.6	44.8	nd	43.7	No
M42	F	48	1	Meningothelial	4	Optic	No	TRAF7+SMO	95.1	52.6	21.7	34.7	60.6	nd	50.6	No
M43*	M	77	3	Anaplastic	40	Falx cerebri	No	CDKN2B	79.7	nd	3.1	17.3	32.1	nd	38.3	No
M44	M	64	2	Transitional	7	Frontal	Yes	NF2	90.4	41.2	23.8	-6.8	nd	nd	40.1	No
M45	F	72	1	Transitional	5	Parietal	Yes	TRAF7+KLF4	91.5	63	14.2	57.2	68.3	nd	51.5	nd
M46	F	75	1	Meningothelial	15	Temporal	Yes	NF2	94.1	82	2.5	62.9	76.4	nd	64.9	nd
M47	F	77	2	Atypical	10	Anterior	No	TRAF7	71.8	31.4	6.5	18.6	32.3	nd	44.2	nd
M48	M	78	2	Atypical	15	Frontal	No	No	82.4	nd	-0.9	13.3	23.7	nd	nd	nd
M49	F	56	1	Meningothelial	7	Frontal	No	TRAF7+KLF4	86.9	43.1	26.8	33.6	nd	nd	52.3	nd
M50	M	65	1	Fibroblastic	5	Frontal	No	No	59.6	61	48	53.5	nd	nd	44.4	nd
M51	M	65	2	Atypical	15	Frontal	No	No	89.0	70.5	16.5	42.6	nd	nd	63.0	nd
M52	M	70	2	Atypical	15	Temporal	Yes	NF2	91.5	44.3	34	36.9	nd	nd	50.3	nd
M53	F	76	2	Atypical	10	Frontal temporal	Yes	NF2	nd	nd	nd	nd	nd	nd	35.9	nd
M54	F	57	1	Transitional	3	Temporal	Yes	NF2	93.6	54.3	12	35.0	nd	nd	49.0	nd
M55	F	71	1	Meningothelial	5	Sphenoidal	No	No	nd	nd	nd	nd	nd	nd	nd	nd
M56	M	79	3	Anaplastic	25	Frontal	No	NF2+PTCH1+PTEN	nd	nd	nd	nd	nd	nd	nd	nd
M57*	F	76	2	Fibroblastic	20-25	Frontal	Yes	No	nd	nd	23.6	15.0	nd	nd	nd	nd
M58	F	77	1	Transitional	5	Parietal	Yes	NF2	nd	nd	8.0	52.0	nd	nd	nd	nd
M59	M	65	2	Atypical	12	Parasagittal	No	NF2+PTCH1	nd	nd	37.3	38.1	nd	nd	nd	nd
M60	M	77	1	Secretory	1	Occipital	No	TRAF7	nd	nd	19.7	52.5	nd	nd	nd	nd
M61*	F	47	2	Atypical	15	Frontal	No	No	84.8	36.9	25.5	22.7	35.2	nd	nd	nd
M62	F	37	1	Fibroblastic	2	Parietal	Yes	No	nd	nd	nd	nd	nd	nd	nd	nd
M63	M	78	2	Atypical	7	Sphenoidal	Yes	NF2	nd	nd	24.2	24.2	37.6	nd	nd	nd
Supplemental table: Clinical, histopathological and genomic characteristics of the 63 meningiomas in this study and their response to alpelisib, trametinib, everolimus or combined treatment with alpelisib plus trametinib. The drug response was expressed as a mean percentage of cell viability inhibition relative to DMSO-treated control cells. *: recurrent tumors. PV: pathogenic variant, PPV: proba…
